# Supplementary material for: Dissociable roles of human frontal eye fields and early visual cortex in presaccadic attention
Source: Nat Commun. 2023 Sep 4;14:5381. doi: 10.1038/s41467-023-40678-z (PMC10477327; doi:10.1038/s41467-023-40678-z)
Supplement: Supplementary file 6 — Source Data [file 41467_2023_40678_MOESM6_ESM.xlsx]

## Sheet: Figure 2a
Figure 2a – V1/V2 TMS presaccadic attention
	d_max VALID														d_max NEUTRAL														d_max INVALID
Subject #	test stimulated							not stimulated							test stimulated							not stimulated							test stimulated							not stimulated
	c=2	c=7	c=13	c=24	c=46	c=85	d_max	c=2	c=7	c=13	c=24	c=46	c=85	d_max	c=2	c=7	c=13	c=24	c=46	c=85	d_max	c=2	c=7	c=13	c=24	c=46	c=85	d_max	c=2	c=7	c=13	c=24	c=46	c=85	d_max	c=2	c=7	c=13	c=24	c=46	c=85	d_max
S 01	0.4319	1.0426	2.6704	2.5140	3.6265	2.8512	3.2744	-0.0122	1.1480	2.4560	2.7613	3.2710	3.0258	3.2556	0.5205	0.7371	1.5475	1.5292	2.2537	2.3391	2.3057	0.1592	0.0418	0.6982	0.7853	1.2100	2.2800	3.0373	-0.2394	0.8375	0.4799	0.8045	0.6662	0.4075	0.6471	-0.0852	0.1460	-0.2230	0.5040	0.2869	0.5758	0.7991
S 02	0.7811	2.0670	3.5470	3.9196	2.8775	4.0580	3.7768	0.8390	2.1114	2.5017	3.3620	4.6527	3.2135	3.8198	0.2502	1.2741	2.0168	2.2797	1.7295	1.9550	2.0565	-0.1861	0.4275	0.9756	0.4992	0.8956	1.8661	2.4525	0.0282	0.0928	0.2515	-0.1363	-0.5828	0.1912	0.3000	-0.0615	0.1201	0.4446	0.0937	-0.8629	0.6424	0.3000
S 03	-0.2012	1.1422	1.6989	1.7482	3.1958	3.2552	3.3149	0.5069	0.9074	1.3902	2.1113	2.1698	3.0282	2.8216	0.1313	0.5753	1.7556	1.9765	2.1394	2.4559	2.4470	0.1992	1.2281	0.9068	2.0442	2.5429	2.2858	2.4963	0.0966	0.3811	0.8266	0.5294	0.6361	0.7242	0.6946	-0.5533	0.0094	0.2178	0.4331	0.6397	1.2008	1.5852
S 04	0.0947	1.1830	1.7934	2.0876	2.7688	3.3325	3.0952	-0.1320	0.7188	2.7436	2.7632	3.4538	3.7385	3.7875	0.2975	0.3695	0.9885	1.3478	2.3870	2.3806	2.8102	0.2480	0.1027	1.5871	1.9398	2.2962	1.9613	2.3526	0.4631	0.0896	0.5101	0.8132	1.4868	0.3839	0.9791	0.1834	0.1886	0.1136	0.5794	0.0494	0.9966	1.0957
S 05	0.1787	1.6070	1.7763	2.9067	3.4371	3.9712	3.8745	-0.2414	1.7109	1.9285	3.0233	3.5247	3.6079	3.6052	0.1374	0.4976	1.3228	2.1409	1.8777	1.7001	2.0320	0.2551	1.2675	1.8941	2.1996	2.4204	2.4798	2.4639	0.0962	-0.1430	0.6368	0.5226	0.8467	0.5387	0.7500	-0.1679	0.1949	0.8768	0.9116	1.8468	0.6607	1.2645
S 06	0.6460	1.1129	2.3914	3.3249	3.3038	3.0359	3.4312	-0.1510	1.0866	1.9729	3.1248	2.7633	2.8013	3.0551	0.1398	0.9139	0.9346	1.8763	2.3747	2.9465	3.1434	-0.1011	0.8735	1.7321	1.8220	1.7621	2.9417	2.4214	0.1559	0.1459	1.1228	1.3550	0.7695	1.0991	1.1715	0.8002	0.2887	0.7445	1.0758	1.5163	0.7819	1.2120
S 07	0.7460	1.7598	1.5415	3.2348	3.3675	4.0380	3.9540	-0.4047	1.4057	0.4618	1.8454	2.7712	2.8849	3.4480	0.0386	1.5056	1.8751	2.6704	3.1436	3.2698	3.2224	-0.1196	0.5476	1.0075	1.8844	2.1813	1.8011	2.1764	0.2783	1.1052	0.8222	1.3131	1.8260	1.5049	1.5053	0.1718	0.2610	-0.6407	-0.0037	0.6955	0.5413	0.7945
S 08	-0.6666	0.8705	2.2526	3.0911	3.0327	3.0689	3.3324	0.9460	1.5204	2.1174	2.7999	4.0770	2.3463	3.1790	-0.2503	0.0502	0.6256	0.2028	0.1076	0.9030	0.5152	0.0653	1.3357	2.1313	1.4948	2.0707	2.2302	2.0538	-0.9229	0.3922	-0.0658	0.0176	0.3723	0.0502	0.3000	1.7549	-0.4253	0.0400	0.1046	0.3873	-0.2411	0.3000
S 09	0.1406	1.4609	2.0798	2.3484	3.4639	3.7205	3.5662	0.2829	1.9971	2.4027	3.4613	2.6879	3.1247	3.0916	0.7399	0.8571	1.3604	1.3715	2.7310	2.0375	2.3140	-0.0989	1.0093	1.9285	1.3654	2.4633	2.2514	2.2063	-0.4027	-0.5306	0.5029	0.1254	-0.1459	0.2656	0.3000	-0.1730	-0.1018	-0.0201	0.2798	1.0346	0.4773	0.9285
S 10	0.8142	1.3395	1.2287	2.3756	2.2810	1.7970	2.0961	-0.3133	1.2107	1.5393	3.8761	3.6265	3.8605	4.2560	0.0497	0.5580	0.8392	1.1989	1.9549	1.9377	2.1599	0.3865	0.7949	1.1973	2.5640	3.0223	2.5986	3.1067	-0.4406	0.1146	0.7169	0.4687	0.8669	0.9706	0.9415	-0.3020	0.1287	0.8140	2.0544	1.2669	1.1890	1.5774

## Sheet: Figure 2b
Figure 2b – V1/V2 TMS covert & presaccadic attention
	presaccadic attention d_max valid-invalid		exogenous attention d_max valid-invalid		endogenous attention d_max valid-invalid
Subject #	test stimulated	not stimulated	test stimulated	not stimulated	test stimulated	not stimulated
S 01	2.6273	2.4565	0.1856	1.0151	1.2333	1.2521
S 02	3.4768	3.5198	0.1911	0.5844	1.1133	1.3675
S 03	2.6203	1.2364	-0.1621	0.9390	1.0592	0.2856
S 04	2.1161	2.6918	0.6633	0.3718	0.9960	0.6686
S 05	3.1245	2.3407	-0.1578	0.9660	0.3792	0.7549
S 06	2.2597	1.8431	-0.3939	1.1371	1.9143	2.1885
S 07	2.4487	2.6535	-0.0847	0.5164	0.4280	0.2126
S 08	3.0324	2.8790	-0.0274	1.1364	0.3322	0.5306
S 09	3.2662	2.1631	0.1796	0.8534	0.8831	0.9214
S 10	1.1546	2.6786	0.1056	0.5662	-0.2247	0.7559
S 11	-	-	-	-	0.9006	1.8423
S 12	-	-	-	-	0.4886	1.0662

## Sheet: Figure 3
Figure 3
Figure 3a – V1/V2 TMS																	Figure 3b
	d’ VALID								d’ INVALID								d’ VALID				d’ INVALID
Subject #	test stimulated				not stimulated				test stimulated				not stimulated				test stimulated - not stimulated				test stimulated - not stimulated
	0:00:00.175000	0:00:00.125000	0:00:00.075000	0:00:00.025000	0:00:00.175000	0:00:00.125000	0:00:00.075000	0:00:00.025000	0:00:00.175000	0:00:00.125000	0:00:00.075000	0:00:00.025000	0:00:00.175000	0:00:00.125000	0:00:00.075000	0:00:00.025000	0:00:00.175000	0:00:00.125000	0:00:00.075000	0:00:00.025000	0:00:00.175000	0:00:00.125000	0:00:00.075000	0:00:00.025000
S 01	1.9979	3.6615	2.6167	4.6527	1.3551	1.6049	3.0911	4.6527	0.8722	-0.0718	0.4945	1.8956	0.6503	0.2538	0.8416	1.5161	0.6428	2.0566	-0.4744	0	0.2219	-0.3256	-0.3471	0.3795
S 02	2.8923	4.6527	3.8274	3.7524	2.3263	3.9462	3.2135	4.6527	3.4767	2.5873	3.7524	4.6527	2.2436	4.6527	2.6845	3.6615	0.5660	0.7065	0.6139	-0.9003	1.2331	-2.0654	1.0679	0.9912
S 03	2.8923	2.7571	3.2938	0.5367	2.2122	0.4211	1.8259	1.3830	0.6745	1.5694	1.0154	0.8023	2.3935	3.2348	1.2209	1.0684	0.6801	2.3360	1.4679	-0.8463	-1.7190	-1.6654	-0.2055	-0.2661
S 04	1.5088	2.2988	1.7218	1.0950	2.9670	2.5797	2.3263	2.3263	2.6751	3.0911	3.3939	1.0818	2.0350	1.2908	2.3710	1.3162	-1.4582	-0.2809	-0.6045	-1.2313	0.6401	1.8003	1.0229	-0.2344
S 05	2.2526	1.9489	1.1552	0	3.1680	2.8677	4.6527	2.3263	1.9524	0.8101	2.5797	1.8956	2.8198	2.4728	3.1680	4.6527	-0.9154	-0.9188	-3.4975	-2.3263	-0.8674	-1.6627	-0.5883	-2.7571
S 06	2.4495	1.5084	2.1858	2.1159	1.2723	2.1477	3.4767	4.6527	4.6527	2.5558	3.2348	2.5064	1.1073	1.0450	0.7561	1.5779	1.1772	-0.6393	-1.2909	-2.5368	3.5454	1.5108	2.4787	0.9285
S 07	4.6527	3.6615	2.6017	2.7182	3.1680	3.4371	2.5102	3.0278	2.3263	1.7337	1.4322	2.3314	0.2119	2.2611	1.4017	2.5333	1.4847	0.2244	0.0915	-0.3096	2.1144	-0.5274	0.0305	-0.2019
S 08	1.8766	1.7282	2.2238	1.5161	1.8568	1.5795	1.6039	3.6615	1.1290	1.3152	1.5178	0.6519	1.2783	1.6722	1.2673	2.8507	0.0198	0.1487	0.6199	-2.1454	-0.1493	-0.3570	0.2505	-2.1988
S 09	2.6086	2.5064	2.7571	3.1680	2.3112	3.5132	3.1680	3.6615	-0.0964	0.0079	0.1574	2.1463	2.7571	1.1405	0.7044	1.2404	0.2974	-1.0068	-0.4109	-0.4935	-2.8535	-1.1326	-0.5470	0.9059
Figure 3c – rFEF+ TMS																	Figure 3d
	d’ VALID								d’ INVALID								d’ VALID				d’ INVALID
Subject #	test stimulated				not stimulated				test stimulated				not stimulated				test stimulated - not stimulated				test stimulated - not stimulated
	0:00:00.175000	0:00:00.125000	0:00:00.075000	0:00:00.025000	0:00:00.175000	0:00:00.125000	0:00:00.075000	0:00:00.025000	0:00:00.175000	0:00:00.125000	0:00:00.075000	0:00:00.025000	0:00:00.175000	0:00:00.125000	0:00:00.075000	0:00:00.025000	0:00:00.175000	0:00:00.125000	0:00:00.075000	0:00:00.025000	0:00:00.175000	0:00:00.125000	0:00:00.075000	0:00:00.025000
S 01	2.6254	2.0620	2.8560	3.6615	1.9320	1.5010	2.8160	2.1180	1.4508	1.8008	2.0792	2.2307	1.4555	1.5395	1.2704	2.2882	0.6934	0.5610	0.0400	1.5435	-0.0047	0.2613	0.8088	-0.0575
S 02	0.7915	1.2159	1.3162	1.5811	1.0342	-0.1139	1.5509	2.7571	2.2069	2.0991	3.6615	2.8507	1.8779	0.6758	-0.0431	-0.4777	-0.2427	1.3298	-0.2347	-1.1760	0.3290	1.4233	3.7046	3.3284
S 03	-0.0828	2.6132	1.5318	1.7999	3.3628	1.1330	1.7276	2.2195	1.1940	2.5988	1.4083	2.8157	0.4211	0.8416	1.3444	0.8975	-3.4456	1.4802	-0.1958	-0.4196	0.7729	1.7572	0.0639	1.9182
S 04	1.5152	0.5632	1.3628	1.5811	1.4917	1.0989	1.9206	1.2777	1.8702	2.0066	2.4454	2.4405	0.4328	2.1783	1.4983	0.8685	0.0235	-0.5357	-0.5578	0.3034	1.4374	-0.1717	0.9471	1.5720
S 05	2.4264	1.8596	2.2105	2.0698	1.4529	1.5264	1.2165	2.0229	2.2151	1.6624	2.3518	1.3660	1.2159	1.3296	2.5015	0.7057	0.9735	0.3332	0.9940	0.0469	0.9992	0.3328	-0.1497	0.6603
S 06	2.3414	0.1994	1.5811	1.7123	1.2816	1.6034	1.6689	3.1309	2.6645	1.7720	2.5581	2.0570	1.6176	1.1533	1.5098	1.0640	1.0598	-1.4040	-0.0878	-1.4186	1.0469	0.6187	1.0483	0.9930
S 07	2.4286	3.1471	3.4507	2.4095	1.3688	2.8288	2.3213	2.8923	2.5171	2.2115	2.0532	3.6615	0.6771	0.7653	0.0210	-0.6192	1.0598	0.3183	1.1294	-0.4828	1.8400	1.4462	2.0322	4.2807

## Sheet: Figure S1a
Supplementary Figure 1a – V1/V2 TMS covert exogenous attention
	d_max VALID														d_max NEUTRAL														d_max INVALID
Subject #	test stimulated							not stimulated							test stimulated							not stimulated							test stimulated							not stimulated
	c=2	c=7	c=13	c=24	c=46	c=85	d_max	c=2	c=7	c=13	c=24	c=46	c=85	d_max	c=2	c=7	c=13	c=24	c=46	c=85	d_max	c=2	c=7	c=13	c=24	c=46	c=85	d_max	c=2	c=7	c=13	c=24	c=46	c=85	d_max	c=2	c=7	c=13	c=24	c=46	c=85	d_max
S 01	0	1.5490	2.0625	2.7342	2.2739	2.9165	2.7923	0	1.5087	1.7983	2.4782	2.6249	2.8139	2.6066	0	1.4708	1.8528	2.6359	2.9418	2.1424	2.6822	0	1.3817	2.3861	1.7737	2.7262	2.3035	2.4782	0	1.2406	1.7670	1.8336	3.0641	2.1808	2.6066	0	1.5762	1.6173	1.6571	2.4161	1.3190	1.8205
S 02	0	2.3458	2.1728	2.8317	2.7610	2.9016	2.8233	0	1.7224	1.4242	1.7317	2.1728	2.8501	2.6322	0	1.7790	2.1545	3.0112	2.8666	2.5861	2.9051	0	1.6205	1.2804	2.0055	2.1360	2.0660	2.0471	0	1.5607	2.0282	2.2228	3.1203	2.1656	2.6322	0	0.4994	1.0962	1.3408	1.5076	1.6398	1.7567
S 03	0.4084	0.6721	1.3972	2.0253	2.1321	1.9048	2.2714	0	1.0268	1.9886	1.6884	2.2799	2.4509	2.4335	0.2494	1.1658	1.4424	1.9048	2.2283	1.6375	1.9909	0.0636	1.1264	1.1912	2.0253	2.0253	1.6033	1.9320	0.2708	0.7546	1.1513	1.9221	2.4769	1.9048	2.4335	0.1845	0.8431	1.1849	1.4176	1.3262	1.4825	1.4825
S 04	0	0.6978	0.8225	1.3928	1.6070	1.4521	1.6633	0	0.8804	0.9692	1.5357	1.6667	1.5874	1.0000	0	0.8703	0.7482	1.2575	1.0840	1.1864	1.1692	0	0.4121	0.8105	0.9689	1.4340	1.3867	1.5879	0	0.7380	1.2196	0.9504	0.7684	0.9609	1.0000	0	0.7498	1.0145	0.8903	1.3938	1.3906	1.3451
S 05	0.0807	1.7466	1.5033	1.4077	2.0245	1.1680	1.6057	0	1.3863	2.5631	2.0768	3.5555	3.0918	1.7635	0	1.1180	1.4052	1.8336	1.0863	1.1856	1.4040	0	0.8987	1.5481	2.5263	2.7660	2.7529	3.1628	0	0.6759	0.8175	1.4823	1.7134	1.4766	1.7635	0	0.2279	0.9851	1.8518	1.6129	2.0683	2.3542
S 06	0	0.0674	1.3963	1.9979	1.6154	1.7468	2.0926	0	0.2921	0.9650	1.8424	2.0371	2.3038	2.4865	0	0.6658	0.9072	2.4713	1.8210	2.2211	2.5138	0.1634	0	1.0005	1.4550	1.4810	1.4749	1.8239	0	0.9837	1.0006	1.6949	2.6249	1.9781	2.4865	0	0	0.1741	0.9278	1.4461	1.0068	1.6717
S 07	0.4281	0.6215	1.2058	1.6152	1.9255	1.6750	1.9756	0	1.3810	2.0580	1.7891	2.2593	2.3993	2.0603	0	1.0921	1.5176	2.2830	1.9096	1.9621	2.1544	0	0.6793	1.9036	1.7981	1.6081	2.2503	2.1503	0.1008	0.7209	0.8686	1.5414	2.1287	1.6132	2.0603	0.0497	1.0082	1.3349	1.9955	1.5475	1.6695	1.7980
S 08	0.2575	0.6212	0.7780	1.3462	1.6805	1.2278	1.5728	0.2456	0.8920	1.8092	1.6559	2.0571	2.0436	1.6002	0.5104	0.1284	1.3146	1.6805	1.5109	1.5466	1.8432	0.1245	0.9660	1.2149	1.4712	1.2278	1.5490	1.4620	0	0.9025	1.4857	1.2577	1.4123	1.7382	1.6002	0.1245	0.8920	0.7944	1.4147	0.7525	0.9569	1.0000
S 09	0.1498	1.5848	1.3935	1.8528	2.2330	1.7634	1.9166	0.0978	0.9586	1.7892	1.7238	2.1739	2.0396	1.7370	0.0028	1.5077	2.1075	1.7007	1.8734	1.5953	1.8500	0	0.8031	1.0457	1.6980	1.4569	1.4505	1.6140	0	0.9726	1.1826	2.0319	1.6644	1.4102	1.7370	0	0.5625	1.0603	1.0703	1.3290	1.2165	1.3346
S 10	0.1910	0.4588	1.1849	1.2296	1.2797	1.4749	1.5174	0	1.0617	1.0233	1.5597	1.7624	1.6033	1.4118	0	0.7040	0.7817	1.3972	1.5109	1.4825	1.6417	0	0.5645	1.0208	1.1087	1.3887	1.3108	1.4239	0	0.3696	0.5104	1.0918	1.1658	1.1912	1.4118	0	0.2634	0.3808	1.2915	1.1087	0.7332	1.1373

## Sheet: Figure S1b
Supplementary Figure 1b – V1/V2 TMS covert endogenous attention
	d_max VALID																		d_max NEUTRAL																		d_max INVALID
Subject #	test stimulated									not stimulated									test stimulated									not stimulated									test stimulated									not stimulated
	c=2	c=3	c=6	c=10	c=17	c=29	c=50	c=85	d_max	c=2	c=3	c=6	c=10	c=17	c=29	c=50	c=85	d_max	c=2	c=3	c=6	c=10	c=17	c=29	c=50	c=85	d_max	c=2	c=3	c=6	c=10	c=17	c=29	c=50	c=85	d_max	c=2	c=3	c=6	c=10	c=17	c=29	c=50	c=85	d_max	c=2	c=3	c=6	c=10
S 01	0.2292	0.8068	1.2196	1.9023	2.5394	3.0958	3.0255	2.5228	2.9885	0	0.2548	1.2450	1.5691	1.8697	2.0535	2.3200	2.5848	2.4402	0.6720	0.4255	0.7571	1.8172	1.9352	1.9714	2.6156	2.4780	2.5553	0	0.2308	0	1.3456	1.3335	1.6049	2.4070	1.4984	2.1070	0.0475	1.2425	1.7063	1.7591	1.5471	1.9020	1.8668	1.4291	1.7551	0	1.0301	0.3017	1.1985
S 02	0.5964	0.1259	0.9625	1.7717	2.4517	3.4788	3.7064	3.5442	4.1041	0	0.1520	1.0624	2.4871	2.9792	3.7398	3.0503	3.6451	3.8098	0.7254	0.1990	0.2043	1.9624	2.1472	2.6450	2.6450	3.4460	3.4662	0.4243	0.1829	0.8137	2.2569	2.6182	3.1605	2.9274	2.9482	3.3007	0.2393	0	0.4086	1.6049	2.1027	1.7591	2.6450	2.9482	2.9909	0.6957	0.6159	0.3964	2.1027
S 03	0.0599	0.2920	0.6816	1.0849	1.7075	2.3283	2.2637	2.0692	2.4544	0	0.6475	0.7711	1.4220	1.5889	1.7936	1.9401	2.1075	2.0309	0	0.3661	0.4383	0.8785	2.1472	0.9808	1.5833	1.5279	1.6476	0.0475	1.0327	0.9808	0.7174	1.4208	1.1985	1.8172	1.5975	1.3837	0	0.5178	1.1347	1.1347	0.9808	1.2526	0.9113	2.2218	1.3951	0.6948	0.2562	1.2750	0.7571
S 04	0	0.0184	0.7516	1.1369	2.0950	2.7275	2.9077	2.4490	3.0875	0.4395	0.5279	0.8500	1.2620	2.5072	1.7717	2.2476	3.0791	2.7574	0	0.1786	0	1.0036	2.2569	1.4646	2.1472	1.4291	2.0424	0	0.0695	0	1.6770	1.9624	1.9714	1.4646	1.9714	2.0968	0	0.1196	0.7571	0	1.5833	1.5471	2.1472	1.4318	2.0915	0	0	0.2562	1.0871
S 05	0	0	0.9196	1.2779	2.2436	2.8140	3.1789	2.7912	3.3705	0.0216	0.1869	0.8811	1.2684	1.8510	2.4805	2.0692	2.2725	2.4575	0	0.5144	0.7916	0.8785	1.2085	1.9714	2.1472	2.2569	2.4764	0	0	0.4858	0.9944	2.1027	1.6770	1.8172	2.6450	2.5222	0	0	0	0.4288	1.1347	2.4780	2.7516	1.8172	2.9914	0	0	0.0627	0.3341
S 06	0	0.3622	0.0426	0.8686	1.6706	2.1665	3.7398	3.8423	5.0000	0	0	0	0.2093	0.7428	0.8608	2.3283	2.8227	5.0000	0.1440	0	0.2646	0.0695	1.8172	2.2206	3.4460	2.7516	4.2059	0	0.2944	0.0776	0	0.2562	1.7591	2.1178	2.2569	4.4210	0.1542	0.1251	0	0.4858	0.9674	2.1472	1.7591	2.4070	3.0857	0.5599	0	0	0
S 07	0	0.3444	0.5667	1.1491	1.2201	1.6458	1.6458	1.9359	1.8915	0.7219	0.3720	0.7214	0.8974	1.5391	1.7696	2.0437	2.0315	2.1822	0	0.6375	0.2410	0.4858	1.2526	1.6770	1.0601	1.2750	1.4732	0.1311	0.7571	0.4858	0.6025	1.2994	1.6544	0.7916	1.2526	1.2061	1.0826	0.4821	0.6071	1.0036	1.8172	0.7916	1.1503	1.9624	1.4636	0	0	0.6847	0.3776
S 08	0.2191	0.5315	0.5584	1.0171	1.0186	1.4251	1.6579	1.7137	1.6904	0	0.2478	0.4401	0.9628	1.4144	1.4867	1.6235	1.6810	1.7968	0.5078	0	0.4972	1.3532	0.7571	1.3335	1.6770	1.9624	1.8440	0.0470	0.7798	0.9639	0.7002	1.3689	1.0327	1.9190	1.4468	1.3772	0	0	0.8785	0.8633	0.7916	1.8313	1.4208	0.9674	1.3582	0.3734	0.1770	0.1214	0.3186
S 09	0.6856	1.1465	1.7717	2.5893	3.0791	3.0699	3.5371	2.6933	3.1636	0.3302	0.9501	1.5323	2.3940	2.6112	2.9128	3.4122	2.9684	3.1553	0.5734	1.1577	2.1472	2.4327	2.4327	2.6450	2.4070	1.9714	2.4267	0	1.8172	1.3466	2.3595	1.9348	2.9482	1.8172	1.9714	2.1756	0.2410	0.9561	1.6049	1.8313	1.9714	1.9352	2.9305	2.1472	2.2805	0	0.3607	1.2888	1.9714
S 10	0.1702	0.1792	0.7791	1.0118	1.2194	1.4704	2.0615	2.3955	2.4340	0	0	0.7228	0.8097	2.0642	1.7419	2.7136	2.9803	3.3400	0	0.6358	0.7531	0.6927	1.3792	1.9080	2.1144	2.3578	2.5937	0.0331	0	0.3186	1.3466	1.8668	1.6489	1.6249	1.6511	1.8942	0.1880	0.4666	0.1324	0	1.1916	1.3701	2.2678	1.7167	2.6587	0	0.0438	0.8266	0.8199
S 11	0	0.0512	1.0919	3.4014	4.1272	4.8001	4.3671	4.8001	5.0000	0.1193	0	0.1078	1.8175	4.7940	4.8001	4.8001	4.1238	5.0000	0	0	1.2761	2.5585	3.1605	3.9615	3.4252	3.9615	4.1520	0	0.2714	0.7289	1.2888	3.1605	3.4460	2.9305	3.1605	3.6705	0.4702	0.1542	0.7264	1.9348	3.1605	3.4460	3.1605	3.9615	4.0994	0.2195	0.4808	0.1657	1.5652
S 12	0.2795	0.4646	1.5920	1.6395	2.2855	2.6795	2.8965	3.0432	2.9794	0	0.5006	1.3200	1.5415	2.0535	2.8504	3.4014	3.2773	3.5383	0.4858	1.2454	2.1472	2.2569	2.2569	1.9348	2.9305	2.6193	2.4705	0.1403	1.7397	1.7591	1.9714	1.9624	2.9482	2.7724	2.9482	2.5713	0	0.4302	1.3007	1.4208	1.9714	1.6770	2.7362	2.6182	2.4908	0	0.7382	0.6720	1.4318
[truncated: 5 more columns]

## Sheet: Figure S2
Supplementary Figure 2
Suppl. Figure 2a – V1/V2 TMS
	Saccade latency (ms)										Saccade landing error (°)
Subject #	saccade to stimulated side					saccade to symmetric side					saccade to stimulated side					saccade to symmetric side
	Oms	0:00:00.050000	0:00:00.100000	0:00:00.150000	0:00:00.200000	Oms	0:00:00.050000	0:00:00.100000	0:00:00.150000	0:00:00.200000	-1 day, 23:59:59.775000	-1 day, 23:59:59.825000	-1 day, 23:59:59.875000	-1 day, 23:59:59.925000	-1 day, 23:59:59.975000	-1 day, 23:59:59.775000	-1 day, 23:59:59.825000	-1 day, 23:59:59.875000	-1 day, 23:59:59.925000	-1 day, 23:59:59.975000
S 01	232	242	259	263	267	228	236	255	263	261	0.7207	0.8193	0.7206	0.7020	0.6734	0.9170	0.9368	0.9605	1.0356	0.8070
S 02	209	217	218	222	219	206	217	231	256	213	1.0273	0.8381	0.9365	1.1920	1.1401	1.0787	1.1200	1.4078	1.4312	1.3097
S 03	221	226	219	239	238	219	223	219	237	241	0.8922	0.7457	0.6319	0.5945	0.7471	0.5777	1.0150	0.7642	0.9248	1.2342
S 04	255	255	269	266	270	258	262	268	271	265	1.0886	0.9797	0.9838	0.8046	1.0267	1.2001	1.1201	1.1247	1.1030	1.4662
S 05	241	238	249	257	257	253	264	263	275	262	1.3296	1.2513	1.2154	1.3262	1.0368	0.8809	0.9437	0.7737	0.9435	0.9478
S 06	225	236	249	253	251	214	211	241	244	217	1.4646	1.4350	1.3618	1.3847	1.5893	1.3975	1.7339	1.7102	1.7292	1.5796
S 07	222	228	225	243	244	209	215	225	240	239	1.4890	1.5118	1.4462	1.4568	1.3572	1.1575	1.3566	1.2330	1.2173	1.2372
S 08	234	243	239	267	258	211	217	221	254	253	0.6528	0.6843	0.6335	0.8084	1.1464	1.0109	0.9586	0.7664	0.8372	1.3614
S 09	232	242	248	256	266	232	244	250	255	255	1.1347	1.2239	1.1330	0.9079	1.0506	0.8233	0.9490	1.1212	1.0734	1.2491
Suppl. Figure 2b – rFEF+ TMS
	Saccade latency (ms)										Saccade landing error (°)
Subject #	saccade to stimulated side					saccade to symmetric side					saccade to stimulated side					saccade to symmetric side
	Oms	0:00:00.050000	0:00:00.100000	0:00:00.150000	0:00:00.200000	Oms	0:00:00.050000	0:00:00.100000	0:00:00.150000	0:00:00.200000	-1 day, 23:59:59.775000	-1 day, 23:59:59.825000	-1 day, 23:59:59.875000	-1 day, 23:59:59.925000	-1 day, 23:59:59.975000	-1 day, 23:59:59.775000	-1 day, 23:59:59.825000	-1 day, 23:59:59.875000	-1 day, 23:59:59.925000	-1 day, 23:59:59.975000
S 01	220	220	222	224	222	215	213	225	232	228	0.9375	1.0440	1.1482	1.0921	1.0162	0.9733	1.0966	0.9360	0.9912	0.9869
S 02	257	264	266	267	272	261	262	267	270	270	0.8780	0.8286	0.7511	0.7497	0.7721	1.1317	1.0541	1.1048	0.8836	0.9126
S 03	221	221	228	241	242	226	224	224	239	227	0.5850	0.5906	0.6172	0.5247	0.5851	0.5410	0.4994	0.5231	0.5284	0.4972
S 04	215	221	217	238	218	213	216	225	240	234	0.6295	0.8047	0.7260	0.6677	0.8296	1.0640	0.9779	0.8810	0.8435	1.0554
S 05	250	247	260	264	264	235	240	247	259	260	1.0740	1.1682	1.0880	1.1030	1.0684	1.2519	1.1728	1.2614	1.2093	1.1969
S 06	225	235	239	248	245	210	214	215	228	217	1.6405	1.5111	1.4371	1.3762	1.4677	0.4948	1.2737	1.2522	1.1711	1.3653
S 07	220	239	239	253	256	232	238	246	255	256	1.0356	0.9090	0.9025	0.9146	0.9669	1.0273	0.8172	0.9852	0.8623	1.0746
